# Supplementary material for: Single-Round LDCT Screening in Men Aged ≥ 70 Years: Prevalence of Pulmonary Nodules and Lung Cancer Detection
Source: Cancers (Basel). 2025 Jul 11;17(14):2318. doi: 10.3390/cancers17142318 (PMC12293317; doi:10.3390/cancers17142318)
Supplement: Supplementary file 1 [file cancers-17-02318-s001.zip]

Archive with 1 entries (1 files):
- cancers-3648557-supplementary_new.pdf
